# Supplementary material for: Design, Synthesis, Pharmacodynamic and In Silico Pharmacokinetic Evaluation of Some Novel Biginelli-Derived Pyrimidines and Fused Pyrimidines as Calcium Channel Blockers
Source: Molecules. 2022 Mar 30;27(7):2240. doi: 10.3390/molecules27072240 (PMC9000669; doi:10.3390/molecules27072240)
Supplement: Supplementary file 1 [file molecules-27-02240-s001.zip]

Archive with 1 entries (1 files):
- molecules-1612438-supplementary.pdf
